# Supplementary material for: One-Pot Synthesis of N-Rich Porous Carbon for Efficient CO2 Adsorption Performance
Source: Molecules. 2022 Oct 12;27(20):6816. doi: 10.3390/molecules27206816 (PMC9610260; doi:10.3390/molecules27206816)
Supplement: Supplementary file 1 [file molecules-27-06816-s001.zip]

Archive with 1 entries (1 files):
- molecules-1958790-supplementary.pdf
